# Supplementary material for: Identifying pyroptosis- and inflammation-related genes in intracranial aneurysms based on bioinformatics analysis
Source: Biol Res. 2023 Sep 27;56:50. doi: 10.1186/s40659-023-00464-z (PMC10523789; doi:10.1186/s40659-023-00464-z)
Supplement: Supplementary file 3 — Additional file 3. Table S3. The 13 differentially expressed pyroptosis-related genes in IA samples [file 40659_2023_464_MOESM3_ESM.xlsx]

## Sheet: Sheet1
Table S3. The 13 differentially expressed pyroptosis-related genes in IA samples
Gene	logFC	Changes	P.Value	adj.P.Val
CTSG	-1.26996	DOWN	0.0045222	0.0279958
CARD16	1.0689	UP	0.00122085	0.0101293
CASP1	1.22554	UP	6.57e-05	0.00105395
CASP5	1.32416	UP	0.00152919	0.0120592
TLR4	1.53752	UP	0.000313526	0.00348532
PYCARD	1.55441	UP	1.91e-05	0.000408083
NLRP3	1.62485	UP	3.85e-05	0.000693103
GZMB	1.65485	UP	0.0056835	0.0334083
GZMA	1.82174	UP	0.00117751	0.009849
IL18	2.12046	UP	2.08e-06	7.66e-05
NLRC4	2.32169	UP	7.94e-05	0.0012158
IL1B	2.3555	UP	2.03e-06	7.53e-05
