# Supplementary material for: Identifying pyroptosis- and inflammation-related genes in intracranial aneurysms based on bioinformatics analysis
Source: Biol Res. 2023 Sep 27;56:50. doi: 10.1186/s40659-023-00464-z (PMC10523789; doi:10.1186/s40659-023-00464-z)
Supplement: Supplementary file 4 — Additional file 4. Table S4. The GSEA result [file 40659_2023_464_MOESM4_ESM.xlsx]

## Sheet: Sheet1
Table S4. The GSEA result
Term	ES	NES	pvalue	FDR	FWER
VASCULAR_SMOOTH_MUSCLE_CONTRACTION	0.4825	1.6543	0	0.2773	0.502
ECM_RECEPTOR_INTERACTION	-0.4829	-1.6005	0.0019	0.1221	0.672
NOD_LIKE_RECEPTOR_SIGNALING_PATHWAY	-0.5983	-1.6239	0.0226	0.1499	0.618
P53_SIGNALING_PATHWAY	-0.4789	-1.6896	0.008	0.1589	0.434
APOPTOSIS	-0.4407	-1.5715	0.0366	0.1359	0.738
TOLL_LIKE_RECEPTOR_SIGNALING_PATHWAY	-0.5766	-1.7098	0.004	0.1583	0.38
