# Supplementary material for: Identifying pyroptosis- and inflammation-related genes in intracranial aneurysms based on bioinformatics analysis
Source: Biol Res. 2023 Sep 27;56:50. doi: 10.1186/s40659-023-00464-z (PMC10523789; doi:10.1186/s40659-023-00464-z)
Supplement: Supplementary file 5 — Additional file 5. Table S5. The results of GO and KEGG enrichment analysis [file 40659_2023_464_MOESM5_ESM.xlsx]

## Sheet: Sheet1
Table S5. The results of GO and KEGG enrichment analysis
ID	Description	GeneRatio	BgRatio	pvalue	p.adjust	qvalue	geneID	Count	ONT
GO:0004175	endopeptidase activity	/6/12	322/16967	3.74365e-08	3.25698e-06	1.61568e-06	CASP5/CASP1/CARD16/GZMB/CTSG/GZMA	6	MF
GO:0070011	peptidase activity, acting on L-amino acid peptides	/6/12	511/16967	5.73954e-07	2.20275e-05	1.09272e-05	CASP5/CASP1/CARD16/GZMB/CTSG/GZMA	6	MF
GO:0008233	peptidase activity	/6/12	536/16967	7.59571e-07	2.20275e-05	1.09272e-05	CASP5/CASP1/CARD16/GZMB/CTSG/GZMA	6	MF
GO:0004197	cysteine-type endopeptidase activity	/3/12	56/16967	7.33607e-06	0.000159559	7.91523e-05	CASP5/CASP1/CARD16	3	MF
GO:0042802	identical protein binding	/7/12	1670/16967	4.48108e-05	0.000680146	0.000337399	NLRP3/CASP1/CARD16/PYCARD/NLRC4/GZMA/TLR4	7	MF
GO:0050700	CARD domain binding	/2/12	15/16967	4.79027e-05	0.000680146	0.000337399	CASP1/CARD16	2	MF
GO:0008656	cysteine-type endopeptidase activator activity involved in apoptotic process	/2/12	16/16967	5.47244e-05	0.000680146	0.000337399	CASP1/PYCARD	2	MF
GO:0016505	peptidase activator activity involved in apoptotic process	/2/12	19/16967	7.78904e-05	0.000847058	0.000420198	CASP1/PYCARD	2	MF
GO:0004252	serine-type endopeptidase activity	/3/12	133/16967	9.83744e-05	0.000950953	0.000471737	GZMB/CTSG/GZMA	3	MF
GO:0008234	cysteine-type peptidase activity	/3/12	148/16967	0.000135057	0.001175	0.000582878	CASP5/CASP1/CARD16	3	MF
GO:0061702	inflammasome complex	/5/12	13/18675	5.37438e-14	4.40699e-12	2.82862e-12	CASP5/NLRP3/CASP1/PYCARD/NLRC4	5	CC
GO:0072558	NLRP1 inflammasome complex	/3/12	4/18675	8.10522e-10	3.32314e-08	2.13295e-08	CASP5/CASP1/PYCARD	3	CC
GO:0072559	NLRP3 inflammasome complex	/3/12	6/18675	4.04968e-09	1.10691e-07	7.1047e-08	NLRP3/CASP1/PYCARD	3	CC
GO:0044445	cytosolic part	/5/12	207/18675	1.18538e-07	2.43002e-06	1.5597e-06	CASP5/NLRP3/CASP1/PYCARD/NLRC4	5	CC
GO:0097169	AIM2 inflammasome complex	/2/12	3/18675	1.13512e-06	1.8616e-05	1.19486e-05	CASP1/PYCARD	2	CC
GO:0097179	protease inhibitor complex	/2/12	5/18675	3.78104e-06	4.42921e-05	2.84288e-05	CASP1/CARD16	2	CC
GO:1904090	peptidase inhibitor complex	/2/12	5/18675	3.78104e-06	4.42921e-05	2.84288e-05	CASP1/CARD16	2	CC
GO:0001772	immunological synapse	/2/12	36/18675	0.000235583	0.00241473	0.00154989	GZMB/GZMA	2	CC
GO:0035578	azurophil granule lumen	/2/12	91/18675	0.00150152	0.0136805	0.00878081	PYCARD/CTSG	2	CC
GO:0046696	lipopolysaccharide receptor complex	/1/12	5/18675	0.00320907	0.0252401	0.0162003	TLR4	1	CC
GO:0071222	cellular response to lipopolysaccharide	/8/12	176/17910	3.54793e-14	3.01864e-11	9.96826e-12	IL18/IL1B/NLRP3/CASP1/CARD16/PYCARD/CTSG/TLR4	8	BP
GO:0071219	cellular response to molecule of bacterial origin	/8/12	183/17910	4.87071e-14	3.01864e-11	9.96826e-12	IL18/IL1B/NLRP3/CASP1/CARD16/PYCARD/CTSG/TLR4	8	BP
GO:0032611	interleukin-1 beta production	/7/12	93/17910	6.27142e-14	3.01864e-11	9.96826e-12	IL1B/NLRP3/CASP1/CARD16/PYCARD/NLRC4/TLR4	7	BP
GO:0009617	response to bacterium	/10/12	588/17910	8.39767e-14	3.03156e-11	1.00109e-11	IL18/IL1B/NLRP3/CASP1/CARD16/PYCARD/NLRC4/CTSG/GZMA/TLR4	10	BP
GO:0071216	cellular response to biotic stimulus	/8/12	206/17910	1.27214e-13	3.67395e-11	1.21322e-11	IL18/IL1B/NLRP3/CASP1/CARD16/PYCARD/CTSG/TLR4	8	BP
GO:0032612	interleukin-1 production	/7/12	108/17910	1.83905e-13	4.42598e-11	1.46156e-11	IL1B/NLRP3/CASP1/CARD16/PYCARD/NLRC4/TLR4	7	BP
GO:0050702	interleukin-1 beta secretion	/6/12	51/17910	3.58654e-13	7.39852e-11	2.44316e-11	NLRP3/CASP1/CARD16/PYCARD/NLRC4/TLR4	6	BP
GO:0050701	interleukin-1 secretion	/6/12	60/17910	9.94429e-13	1.79495e-10	5.92732e-11	NLRP3/CASP1/CARD16/PYCARD/NLRC4/TLR4	6	BP
GO:0051092	positive regulation of NF-kappaB transcription factor activity	/7/12	149/17910	1.83075e-12	2.93734e-10	9.69976e-11	IL18/IL1B/NLRP3/CARD16/PYCARD/NLRC4/TLR4	7	BP
GO:0032496	response to lipopolysaccharide	/8/12	295/17910	2.30458e-12	3.32782e-10	1.09892e-10	IL18/IL1B/NLRP3/CASP1/CARD16/PYCARD/CTSG/TLR4	8	BP
hsa04621	NOD-like receptor signaling pathway	/9/12	181/7914	2.91349e-13	1.68982e-11	1.01205e-11	IL18/CASP5/IL1B/NLRP3/CASP1/CARD16/PYCARD/NLRC4/TLR4	9	KEGG
hsa05134	Legionellosis	/6/12	56/7914	8.52615e-11	2.47258e-09	1.48086e-09	IL18/IL1B/CASP1/PYCARD/NLRC4/TLR4	6	KEGG
hsa05132	Salmonella infection	/6/12	80/7914	7.7681e-10	1.50183e-08	8.99464e-09	IL18/IL1B/CASP1/PYCARD/NLRC4/TLR4	6	KEGG
hsa05135	Yersinia infection	/6/12	120/7914	9.19782e-09	1.33368e-07	7.98758e-08	IL18/IL1B/NLRP3/CASP1/PYCARD/TLR4	6	KEGG
hsa05133	Pertussis	/5/12	76/7914	5.37323e-08	6.23294e-07	3.73298e-07	IL1B/NLRP3/CASP1/PYCARD/TLR4	5	KEGG
hsa05164	Influenza A	/6/12	170/7914	7.47081e-08	7.22178e-07	4.32521e-07	IL18/IL1B/NLRP3/CASP1/PYCARD/TLR4	6	KEGG
hsa05130	Pathogenic Escherichia coli infection	/6/12	201/7914	2.02753e-07	1.67996e-06	1.00614e-06	IL18/IL1B/NLRP3/CASP1/PYCARD/TLR4	6	KEGG
hsa04623	Cytosolic DNA-sensing pathway	/4/12	63/7914	1.721e-06	1.24772e-05	7.47275e-06	IL18/IL1B/CASP1/PYCARD	4	KEGG
hsa04217	Necroptosis	/5/12	162/7914	2.38318e-06	1.53582e-05	9.19823e-06	IL1B/NLRP3/CASP1/PYCARD/TLR4	5	KEGG
hsa04625	C-type lectin receptor signaling pathway	/4/12	104/7914	1.28489e-05	7.45234e-05	4.46329e-05	IL1B/NLRP3/CASP1/PYCARD	4	KEGG
