# Supplementary material for: Identifying pyroptosis- and inflammation-related genes in intracranial aneurysms based on bioinformatics analysis
Source: Biol Res. 2023 Sep 27;56:50. doi: 10.1186/s40659-023-00464-z (PMC10523789; doi:10.1186/s40659-023-00464-z)
Supplement: Supplementary file 6 — Additional file 6. Table S6. The Node table of PPI network. Table S7. The Edge table of PPI network. Table S8. The topological measurements of PPI network [file 40659_2023_464_MOESM6_ESM.xlsx]

## Sheet: Sheet1
Table S6. The Node table of PPI network
name	AverageShortestPathLength	BetweennessCentrality	ClosenessCentrality	ClusteringCoefficient	Degree	Eccentricity	NeighborhoodConnectivity	NumberOfUndirectedEdges	Radiality	Stress	TopologicalCoefficient
CARD16	1.27273	0	0.785714	1	8	2	9.375	8	0.975207	0	0.852273
PYCARD	1.27273	0	0.785714	1	8	2	9.375	8	0.975207	0	0.852273
IL1B	1	0.0909091	1	0.672727	11	1	7.72727	11	1	36	0.702479
IL18	1	0.0909091	1	0.672727	11	1	7.72727	11	1	36	0.702479
NLRP3	1.27273	0	0.785714	1	8	2	9.375	8	0.975207	0	0.852273
TLR4	1.09091	0.05	0.916667	0.755556	10	2	8.2	10	0.991736	22	0.745455
NLRC4	1.27273	0	0.785714	1	8	2	9.375	8	0.975207	0	0.852273
CASP5	1.27273	0	0.785714	1	8	2	9.375	8	0.975207	0	0.852273
CASP1	1	0.0909091	1	0.672727	11	1	7.72727	11	1	36	0.702479
CTSG	1.63636	0	0.611111	1	4	2	10.75	4	0.942149	0	0.977273
GZMB	1.54545	0.00454545	0.647059	0.9	5	2	9.4	5	0.950413	2	0.854545
GZMA	1.63636	0	0.611111	1	4	2	9.5	4	0.942149	0	0.863636
Table S7. The Edge table of PPI network
name	combined_score	database_annotated	EdgeBetweenness	experimentally_determined_interaction	gene_fusion	homology	node1_string_id	node2_string_id	phylogenetic_cooccurrence
CARD16 (interacts with) PYCARD	0.86	0	2	0.213	0	0	9606.ENSP00000364858	9606.ENSP00000247470	0
CARD16 (interacts with) IL1B	0.687	0	3.66667	0.064	0	0	9606.ENSP00000364858	9606.ENSP00000263341	0
CARD16 (interacts with) IL18	0.544	0	3.66667	0	0	0	9606.ENSP00000364858	9606.ENSP00000280357	0
CARD16 (interacts with) NLRP3	0.771	0	2	0	0	0	9606.ENSP00000364858	9606.ENSP00000337383	0
CARD16 (interacts with) TLR4	0.425	0	3	0.07	0	0	9606.ENSP00000364858	9606.ENSP00000363089	0
CARD16 (interacts with) NLRC4	0.757	0	2	0.168	0	0	9606.ENSP00000364858	9606.ENSP00000385090	0
CARD16 (interacts with) CASP5	0.765	0	2	0	0.055	0	9606.ENSP00000364858	9606.ENSP00000376849	0
CARD16 (interacts with) CASP1	0.946	0.8	3.66667	0.462	0	0.948	9606.ENSP00000364858	9606.ENSP00000433138	0
CASP1 (interacts with) CTSG	0.953	0.9	5.66667	0	0	0	9606.ENSP00000433138	9606.ENSP00000216336	0
CASP1 (interacts with) GZMB	0.529	0	5	0	0	0	9606.ENSP00000433138	9606.ENSP00000216341	0
CASP1 (interacts with) PYCARD	0.999	0.9	3.66667	0.977	0	0	9606.ENSP00000433138	9606.ENSP00000247470	0
CASP1 (interacts with) IL1B	0.999	0.9	2	0.773	0	0	9606.ENSP00000433138	9606.ENSP00000263341	0
CASP1 (interacts with) GZMA	0.426	0	6.5	0	0	0	9606.ENSP00000433138	9606.ENSP00000274306	0
CASP1 (interacts with) IL18	0.997	0.9	2	0.463	0	0	9606.ENSP00000433138	9606.ENSP00000280357	0
CASP1 (interacts with) NLRP3	0.999	0.9	3.66667	0	0	0	9606.ENSP00000433138	9606.ENSP00000337383	0
CASP1 (interacts with) TLR4	0.875	0	2.5	0.07	0	0	9606.ENSP00000433138	9606.ENSP00000363089	0
CASP1 (interacts with) CASP5	0.937	0.9	3.66667	0	0	0.917	9606.ENSP00000433138	9606.ENSP00000376849	0
CASP1 (interacts with) NLRC4	0.999	0.8	3.66667	0.785	0	0	9606.ENSP00000433138	9606.ENSP00000385090	0
CASP5 (interacts with) PYCARD	0.996	0.9	2	0.213	0	0	9606.ENSP00000376849	9606.ENSP00000247470	0
CASP5 (interacts with) IL1B	0.81	0	3.66667	0.06	0	0	9606.ENSP00000376849	9606.ENSP00000263341	0
CASP5 (interacts with) IL18	0.79	0	3.66667	0	0	0	9606.ENSP00000376849	9606.ENSP00000280357	0
CASP5 (interacts with) NLRP3	0.985	0.9	2	0	0	0	9606.ENSP00000376849	9606.ENSP00000337383	0
CASP5 (interacts with) TLR4	0.572	0	3	0.07	0	0	9606.ENSP00000376849	9606.ENSP00000363089	0
CASP5 (interacts with) NLRC4	0.943	0.72	2	0.144	0	0	9606.ENSP00000376849	9606.ENSP00000385090	0
CTSG (interacts with) TLR4	0.433	0	5	0.056	0	0	9606.ENSP00000216336	9606.ENSP00000363089	0
CTSG (interacts with) IL18	0.454	0	5.66667	0	0	0	9606.ENSP00000216336	9606.ENSP00000280357	0
CTSG (interacts with) IL1B	0.572	0	5.66667	0	0	0	9606.ENSP00000216336	9606.ENSP00000263341	0
GZMA (interacts with) GZMB	0.841	0	2.5	0	0	0.87	9606.ENSP00000274306	9606.ENSP00000216341	0.446
GZMA (interacts with) IL1B	0.453	0	6.5	0	0	0	9606.ENSP00000274306	9606.ENSP00000263341	0
GZMA (interacts with) IL18	0.408	0	6.5	0	0	0	9606.ENSP00000274306	9606.ENSP00000280357	0
GZMB (interacts with) TLR4	0.494	0	5.5	0.056	0	0	9606.ENSP00000216341	9606.ENSP00000363089	0
GZMB (interacts with) IL1B	0.588	0	5	0	0	0	9606.ENSP00000216341	9606.ENSP00000263341	0
GZMB (interacts with) IL18	0.605	0	5	0	0	0	9606.ENSP00000216341	9606.ENSP00000280357	0
IL18 (interacts with) PYCARD	0.956	0.8	3.66667	0	0	0	9606.ENSP00000280357	9606.ENSP00000247470	0
IL18 (interacts with) IL1B	0.994	0.9	2	0	0	0	9606.ENSP00000280357	9606.ENSP00000263341	0
IL18 (interacts with) TLR4	0.811	0	2.5	0	0	0	9606.ENSP00000280357	9606.ENSP00000363089	0
IL18 (interacts with) NLRC4	0.868	0	3.66667	0	0	0	9606.ENSP00000280357	9606.ENSP00000385090	0
IL18 (interacts with) NLRP3	0.931	0	3.66667	0	0	0	9606.ENSP00000280357	9606.ENSP00000337383	0
IL1B (interacts with) PYCARD	0.98	0.9	3.66667	0	0	0	9606.ENSP00000263341	9606.ENSP00000247470	0
IL1B (interacts with) NLRC4	0.84	0	3.66667	0	0	0	9606.ENSP00000263341	9606.ENSP00000385090	0
IL1B (interacts with) TLR4	0.927	0	2.5	0	0	0	9606.ENSP00000263341	9606.ENSP00000363089	0
IL1B (interacts with) NLRP3	0.986	0.8	3.66667	0	0	0	9606.ENSP00000263341	9606.ENSP00000337383	0
NLRC4 (interacts with) PYCARD	0.989	0.8	2	0.515	0	0	9606.ENSP00000385090	9606.ENSP00000247470	0
NLRC4 (interacts with) NLRP3	0.998	0.72	2	0.27	0	0	9606.ENSP00000385090	9606.ENSP00000337383	0
NLRC4 (interacts with) TLR4	0.703	0	3	0	0	0	9606.ENSP00000385090	9606.ENSP00000363089	0
NLRP3 (interacts with) PYCARD	0.999	0.9	2	0.884	0	0	9606.ENSP00000337383	9606.ENSP00000247470	0
NLRP3 (interacts with) TLR4	0.842	0	3	0	0	0	9606.ENSP00000337383	9606.ENSP00000363089	0
PYCARD (interacts with) TLR4	0.531	0	3	0	0	0	9606.ENSP00000247470	9606.ENSP00000363089	0
Table S8. The topological measurements of PPI network
name	Betweenness	BottleNeck	Closeness	ClusteringCoefficient	Degree	DMNC	EcCentricity	EPC	MCC	MNC	Radiality	Stress	Stress	TopologicalCoefficient
GZMA	0	1	7.5	1	4	0.56839	0.5	5.199	24	4	1.63636	0	0	0.852273
GZMB	0.5	1	8	0.9	5	0.58344	0.5	5.627	48	5	1.72727	2	0	0.852273
CTSG	0	1	7.5	1	4	0.56839	0.5	5.128	24	4	1.63636	0	36	0.702479
CASP1	10	1	11	0.67273	11	0.62782	1	7.383	40392	11	2.27273	36	36	0.702479
CASP5	0	1	9.5	1	8	0.8164	0.5	7.094	40320	8	2	0	0	0.852273
NLRC4	0	1	9.5	1	8	0.8164	0.5	6.863	40320	8	2	0	22	0.745455
TLR4	5.5	1	10.5	0.75556	10	0.67839	0.5	7.227	40368	10	2.18182	22	0	0.852273
NLRP3	0	1	9.5	1	8	0.8164	0.5	7.032	40320	8	2	0	0	0.852273
IL18	10	3	11	0.67273	11	0.62782	1	7.436	40392	11	2.27273	36	36	0.702479
IL1B	10	2	11	0.67273	11	0.62782	1	7.482	40392	11	2.27273	36	0	0.977273
PYCARD	0	1	9.5	1	8	0.8164	0.5	6.944	40320	8	2	0	2	0.854545
CARD16	0	1	9.5	1	8	0.8164	0.5	6.959	40320	8	2	0	0	0.863636
