# Supplementary material for: Identifying pyroptosis- and inflammation-related genes in intracranial aneurysms based on bioinformatics analysis
Source: Biol Res. 2023 Sep 27;56:50. doi: 10.1186/s40659-023-00464-z (PMC10523789; doi:10.1186/s40659-023-00464-z)
Supplement: Supplementary file 8 — Additional file 8. Table S9. Immunoinfiltration score. Table S10. Correlation analysis of 22 kinds of immune cells [file 40659_2023_464_MOESM8_ESM.xlsx]

## Sheet: Sheet1
Table S9. Immunoinfiltration score
ID	B.cells.naive	B.cells.memory	Plasma.cells	T.cells.CD8	T.cells.CD4.naive	T.cells.CD4.memory.resting	T_cells.CD4_memory.activated	T.cells.follicular.helper	T.cells.regulatory	T.cells.gamma.delta	NK.cells.resting	NKcells.activated	Monocytes	Macrophages.M0	Macrophages.M1	Macrophages.M2	Dendritic.cells.resting	Dendritic.cells.activated	Mast.cells.resting	Mast.cells.activated	Eosinophils	Neutrophils
GSM1955147	0.0011108	0	0.0108984	0	0.0369568	0.0989925	0	0.0506366	0	0.0720422	0	0.0262216	0	0	0.206848	0.187869	0.164524	0	0.122869	0	0.01108	0.00995147
GSM1955148	0.0133797	0	0	0.032831	0	0.0945307	0	0.0205241	0	0.0534306	0	0.0316339	0.0119322	0	0.0670183	0.177827	0.0665648	0	0	0.377244	0.0185644	0.0345195
GSM1955149	0.0525756	0	0	0	0.000996167	0.250913	0	0	0	0.103253	0	0.00593526	0	0	0.0970057	0.171742	0.0657452	0	0.0780962	0.00843191	0.065227	0.10008
GSM1955150	0	0.00350136	0.00966751	0	0	0.0714567	0	0.0191435	0	0.186043	0	0.0405494	0	0	0.065579	0.413121	0.0144656	0	0	0.130718	0.0126776	0.0330778
GSM1955151	0	0.0135559	0.0114867	0	0.0650614	0.128874	0	0.0286856	0	0.0984013	0	0.0869838	0.0276355	0	0.0512925	0.166184	0.0260486	0	0.0435592	0.122827	0.0761175	0.053286
GSM1955152	0.0159015	0	0	0	0.0310396	0.051739	0	0.015416	0	0.178756	0	0.0595193	0.0590588	0	0.0827164	0.187248	0.0411999	0	0	0.246389	0.0216028	0.00941301
GSM1955153	0.0135488	0	0	0.0127453	0	0.0621737	0	0.0538557	0	0.0155105	0	0.0103675	0.0502921	0	0.0621036	0.0930786	0.0193324	0	0	0.419974	0.139397	0.0476206
GSM1955154	0.00946755	0	3.19e-05	0.0159529	0.137898	0	0	0.0447475	0	0.143899	0.026225	0	0	0	0.0782803	0.208282	0	0	0.00414301	0.144053	0.0417762	0.145244
GSM1955155	0.0356703	0.0245574	0.0223552	0.0073607	0.0242655	0.0634873	0.0759996	0.0248161	0	0.299383	0	0.0434332	0	0	0.0536903	0.170802	0.00456885	0	0	0.114911	0.00473459	0.0299654
GSM1955156	0.0626142	0	0	0	0.0794948	0.0343103	0.00699063	0	0	0.118601	0.0404768	0	0.0432587	0	0.0406214	0.0715084	0.0118438	0	0	0.0549913	0	0.435288
GSM1955157	0	0	0	0	0.0127799	0	0	0.00941744	0.000128506	0.0151665	0.0163813	0	0.277188	0.116776	0.00485521	0.447761	0	0.00513544	0	0	0	0.0944106
GSM1955158	0	0.0252529	0.0324147	0	0.0656184	0.00427	0	0.0774362	0	0.0299912	0	0.0657004	0.136477	0	0.0775176	0.220006	0.0519289	0	0	0.0998038	0.0374158	0.0761668
GSM1955159	0	0.0156483	0.0129139	0.0372925	0.00680171	0	0	0.045257	0.00188491	0.129896	0	0.0112209	0	0.29227	0.0624141	0.143631	0.106306	0	0	0.0956608	0.0193919	0.0194108
GSM1955160	0	0.0456183	0.00791986	0	0.161361	0.0584698	0	0.0381803	0	0.113385	0	0.0236322	0	0	0.107151	0.182084	0.0374415	0	0.207645	0	0	0.0171123
GSM1955161	0	0.0156776	0.00259357	0.00572886	0	0.0685086	0	0.0305018	0	0.155173	0	0.0337012	0	0.0802375	0.0663148	0.29015	0.0632751	0	0	0.141978	0.0276498	0.0185102
GSM1955162	0	0.0272546	0.0214904	0	0.206921	0	0	0	0.00689168	0.0924744	0.0589344	0	0.0921349	0	0.120033	0.154329	0.033661	0	0.0248205	0.0703662	0	0.090689
GSM1955163	0	0	0.00930956	0	0.0278581	0.0550638	0.0154757	0.0179135	0	0.0913185	0	0.00318365	0.0630036	0.0358745	0.123049	0.45716	0	0	0	0.010971	0.0234242	0.0663946
GSM1955164	0.0547211	0	0	0	0.0356583	0.288619	0	0.00415395	0	0.106762	0	0.0662026	0.0342432	0.0126842	0.075157	0.0210016	0.00716292	0	0.137205	0	0.0503617	0.106068
GSM1955165	0.0182142	0	1.93e-05	0	0.0654904	0	0	0.0143178	0.0115862	0.145889	0	0.0254292	0.0167703	0.0858541	0.0942534	0.30087	0.0635965	0	0	0.11833	0.0108263	0.0285533
GSM1955166	0	0.0132488	0.00985522	0	0.0627069	0.0729433	0	0	0	0.0742309	0	0	0.0710537	0	0.278538	0.216347	0.043879	0	0.0968112	0	0	0.0603854
GSM1955167	0	0.015446	0.0337256	0	0.0394907	0.110703	0.0525352	0.0244656	0	0.168666	0.0191841	0	0.00187599	0	0.0513227	0.202259	0.105178	0	0	0.0723028	0	0.102846
GSM1955168	0.043129	0	0	0	0	0.173982	0	0.0858257	0	0.119237	0	0.0357581	0.000353966	0	0.12791	0.237815	0.0519397	0	0.110183	0	0.013866	0
GSM1955169	0.0166405	0	0	0	0	0.0605436	0	0.0056882	0	0.136346	0	0.0349303	0.0766146	0	0.0268332	0.0726307	0.0204761	0.00118605	0	0.327432	0.0652388	0.15544
GSM1955170	0.00458499	0.000605788	0.0172637	0	0.138238	0	0.0550906	0.0152166	0	0.139664	0.0333799	0	0	0.0221275	0.0582087	0.0871662	0.00374847	0	0.0813762	0	0	0.343328
GSM1955171	0	0	0.00680648	0.0148524	0	0.0148984	0.0479847	0.00460776	0	0.124647	0	0.0220416	0	0.0230389	0.0243503	0.240488	0.00200806	0	0	0.376228	0.0719031	0.0261449
GSM1955172	0	0.0192396	0.0040247	0	0.076028	0.120439	0.0578401	0	0	0.167879	0.0755806	0	0	0.00908207	0.0620355	0	0	0.0258601	0	0.0349628	0.0464257	0.300603
GSM1955173	0.0535866	0	0	0	0.031986	0.111986	0	0.00845704	0	0.168009	0	0.0499205	0.0133727	0	0.00539482	0.0937811	0.0233909	0.00197183	0	0.308595	0.0846807	0.0448677
GSM1955174	0	0	0.00959246	0	0.0712992	0.124551	0	0.0337675	0	0.165733	0	0	0	0	0.102229	0.142634	0.0313749	0	0	0.14853	0.118742	0.0515488
GSM1955175	0.0016481	0	0.0132835	0.00381101	0.0135105	0.0329743	0.0599497	0	0	0.176175	0	0	0.0295179	0	0.105578	0.248036	0.15046	0	0.00220688	0.0294746	0.0414039	0.0919713
GSM1955176	0.0381935	0.00473615	0	0	0.112158	0.0762767	0	0	0	0.126155	0.0211518	0	0.0227682	0	0.11025	0.0951488	0.0670898	0	0.0978429	0	0.0582915	0.169938
Table S10. Correlation analysis of 22 kinds of immune cells
	B.cells.naive	B.cells.memory	Plasma.cells	T.cells.CD8	T.cells.CD4.naive	T.cells.CD4.memory.resting	T.cells.CD4.memory.activated	T.cells.follicular.helper	T.cells.regulatory	T.cells.gamma.delta	NK.cells.resting	NK.cells.activated	Monocytes	Macrophages.M0	Macrophages.M1	Macrophages.M2	Dendritic.cells.resting	Dendritic.cells.activated	Mast.cells.resting	Mast.cells.activated	Eosinophils	Neutrophils
B.cells.naive	1	-0.510988	-0.615519	-0.0504918	-0.086899	0.228868	-0.0602887	-0.217956	-0.178083	0.114281	-0.031953	0.216082	0.0638999	-0.251797	-0.0485752	-0.401039	0.0475722	0.0103236	0.170894	-0.00935703	0.167658	0.156286
B.cells.memory	-0.510988	1	0.625091	-0.0375905	0.368952	-0.087145	0.111192	0.103683	0.114424	0.0941822	0.219541	0.0027737	-0.136973	-0.0197138	0.031722	-0.071067	0.0999493	-0.0911233	0.0838496	-0.189157	-0.336288	-0.0204103
Plasma.cells	-0.615519	0.625091	1	0.0463005	0.310131	-0.236115	0.404983	0.20683	0.0891649	0.161738	0.0618317	-0.125614	-0.174216	-0.0177253	0.112464	0.195044	0.143649	-0.325394	0.0216357	-0.136098	-0.334923	-0.0403776
T.cells.CD8	-0.0504918	-0.0375905	0.0463005	1	-0.413823	-0.284891	0.132342	0.27895	0.0273209	0.0608711	-0.176762	-0.00791211	-0.317036	0.161077	-0.185757	0.0940216	0.0439161	-0.232107	-0.282334	0.482641	0.191814	-0.247485
T.cells.CD4.naive	-0.086899	0.368952	0.310131	-0.413823	1	-0.191033	0.0859855	-0.166929	0.111367	0.00111934	0.597009	-0.396903	0.0319262	-0.137778	0.233047	-0.308714	-0.10287	-0.0814416	0.364739	-0.378307	-0.278666	0.410798
T.cells.CD4.memory.resting	0.228868	-0.087145	-0.236115	-0.284891	-0.191033	1	-0.133838	-0.00382066	-0.544183	0.041318	-0.268824	0.29314	-0.218687	-0.363052	0.111	-0.279846	0.177977	0.055741	0.264903	-0.0865756	0.380718	-0.0484649
T.cells.CD4.memory.activated	-0.0602887	0.111192	0.404983	0.132342	0.0859855	-0.133838	1	-0.284126	-0.232107	0.385517	0.320485	-0.339048	-0.19226	0.154733	-0.26749	-0.0451532	-0.283237	0.0311894	-0.212315	-0.11352	-0.181749	0.316358
T.cells.follicular.helper	-0.217956	0.103683	0.20683	0.27895	-0.166929	-0.00382066	-0.284126	1	-0.0867447	-0.108128	-0.368673	0.378538	-0.272529	-0.0670942	0.0763391	0.22454	0.139849	-0.290538	-0.0624329	0.215142	0.0340167	-0.556313
T.cells.regulatory	-0.178083	0.114424	0.0891649	0.0273209	0.111367	-0.544183	-0.232107	-0.0867447	1	-0.150196	0.180366	-0.186436	0.220763	0.491199	-0.00715219	0.167512	0.103445	0.113694	-0.154495	-0.0811296	-0.350388	-0.100131
T.cells.gamma.delta	0.114281	0.0941822	0.161738	0.0608711	0.00111934	0.041318	0.385517	-0.108128	-0.150196	1	0.0431528	0.0408338	-0.45222	-0.0463706	-0.195106	-0.0384872	-0.0051225	0.065499	-0.278062	0.253997	0.0561909	-0.0558398
NK.cells.resting	-0.031953	0.219541	0.0618317	-0.176762	0.597009	-0.268824	0.320485	-0.368673	0.180366	0.0431528	1	-0.668133	0.0420845	0.0507552	-0.171754	-0.316073	-0.308271	0.235492	0.0522721	-0.274208	-0.331864	0.680728
NK.cells.activated	0.216082	0.0027737	-0.125614	-0.00791211	-0.396903	0.29314	-0.339048	0.378538	-0.186436	0.0408338	-0.668133	1	0.0223958	-0.0908774	-0.150789	0.0426588	0.0678277	-0.0494074	-0.0533164	0.309732	0.261924	-0.525365
Monocytes	0.0638999	-0.136973	-0.174216	-0.317036	0.0319262	-0.218687	-0.19226	-0.272529	0.220763	-0.45222	0.0420845	0.0223958	1	-0.0918707	0.0156334	0.0439116	-0.0623733	0.185752	-0.103702	-0.03957	-0.063621	0.267838
Macrophages.M0	-0.251797	-0.0197138	-0.0177253	0.161077	-0.137778	-0.363052	0.154733	-0.0670942	0.491199	-0.0463706	0.0507552	-0.0908774	-0.0918707	1	-0.228561	0.208805	-0.254636	0.176887	-0.240094	-0.136276	-0.0985705	-0.0321028
Macrophages.M1	-0.0485752	0.031722	0.112464	-0.185757	0.233047	0.111	-0.26749	0.0763391	-0.00715219	-0.195106	-0.171754	-0.150789	0.0156334	-0.228561	1	0.27297	0.442094	-0.501782	0.559389	-0.440397	-0.161409	-0.247608
Macrophages.M2	-0.401039	-0.071067	0.195044	0.0940216	-0.308714	-0.279846	-0.0451532	0.22454	0.167512	-0.0384872	-0.316073	0.0426588	0.0439116	0.208805	0.27297	1	0.138307	-0.232258	-0.12283	-0.0487334	-0.280955	-0.441602
Dendritic.cells.resting	0.0475722	0.0999493	0.143649	0.0439161	-0.10287	0.177977	-0.283237	0.139849	0.103445	-0.0051225	-0.308271	0.0678277	-0.0623733	-0.254636	0.442094	0.138307	1	-0.376474	0.217392	-0.10758	-0.0874059	-0.340312
Dendritic.cells.activated	0.0103236	-0.0911233	-0.325394	-0.232107	-0.0814416	0.055741	0.0311894	-0.290538	0.113694	0.065499	0.235492	-0.0494074	0.185752	0.176887	-0.501782	-0.232258	-0.376474	1	-0.306014	0.0602297	0.168186	0.28797
Mast.cells.resting	0.170894	0.0838496	0.0216357	-0.282334	0.364739	0.264903	-0.212315	-0.0624329	-0.154495	-0.278062	0.0522721	-0.0533164	-0.103702	-0.240094	0.559389	-0.12283	0.217392	-0.306014	1	-0.689825	-0.144834	0.051493
Mast.cells.activated	-0.00935703	-0.189157	-0.136098	0.482641	-0.378307	-0.0865756	-0.11352	0.215142	-0.0811296	0.253997	-0.274208	0.309732	-0.03957	-0.136276	-0.440397	-0.0487334	-0.10758	0.0602297	-0.689825	1	0.497178	-0.226374
Eosinophils	0.167658	-0.336288	-0.334923	0.191814	-0.278666	0.380718	-0.181749	0.0340167	-0.350388	0.0561909	-0.331864	0.261924	-0.063621	-0.0985705	-0.161409	-0.280955	-0.0874059	0.168186	-0.144834	0.497178	1	0.0485794
Neutrophils	0.156286	-0.0204103	-0.0403776	-0.247485	0.410798	-0.0484649	0.316358	-0.556313	-0.100131	-0.0558398	0.680728	-0.525365	0.267838	-0.0321028	-0.247608	-0.441602	-0.340312	0.28797	0.051493	-0.226374	0.0485794	1
